# Supplementary material for: Multiplexed target enrichment of coding and non-coding transcriptomes enables studying Candida spp. infections from human derived samples
Source: Front Cell Infect Microbiol. 2023 Jan 24;13:1093178. doi: 10.3389/fcimb.2023.1093178 (PMC9902369; doi:10.3389/fcimb.2023.1093178)
Supplement: Data Sheet 1 — Read cross-mapping statistics between transcriptomes of the four studied species as assessed by Crossmapper software. The zipped file should be uncompressed and opened in any internet browser. [file DataSheet_1.zip]

Archive with 2 entries (2 files):
- File_S1.html
- __MACOSX/._File_S1.html
