# Supplementary material for: Multiplexed target enrichment of coding and non-coding transcriptomes enables studying Candida spp. infections from human derived samples
Source: Front Cell Infect Microbiol. 2023 Jan 24;13:1093178. doi: 10.3389/fcimb.2023.1093178 (PMC9902369; doi:10.3389/fcimb.2023.1093178)
Supplement: Supplementary file 9 [file Table_1.xlsx]

## Sheet: Sheet1
Table S1: Pubicly available RNA-Seq samples of C. albicans, C. glabrata and C. tropicalis used in this study to predict lncRNAs.
SRA accession	Species
SRR5444919	C. albicans
SRR5444920	C. albicans
ERR990840	C. albicans
ERR990838	C. albicans
SRR3992525	C. albicans
SRR3992528	C. albicans
SRR3992535	C. albicans
SRR3992549	C. albicans
SRR4415800	C. albicans
SRR3992533	C. albicans
SRR3992539	C. albicans
SRR2005826	C. albicans
SRR3992537	C. albicans
SRR3992519	C. albicans
SRR3992534	C. albicans
SRR3992529	C. albicans
SRR3992543	C. albicans
SRR3992530	C. albicans
SRR3992546	C. albicans
SRR3992547	C. albicans
SRR3992545	C. albicans
SRR3992548	C. albicans
SRR2005832	C. albicans
SRR3992522	C. albicans
SRR3992538	C. albicans
SRR2005827	C. albicans
SRR3992520	C. albicans
SRR3992521	C. albicans
SRR3992542	C. albicans
SRR3992524	C. albicans
SRR3992531	C. albicans
SRR3992532	C. albicans
SRR3992544	C. albicans
SRR3992541	C. albicans
SRR2005828	C. albicans
SRR3992526	C. albicans
SRR3992527	C. albicans
SRR3992536	C. albicans
SRR3992518	C. albicans
SRR3992540	C. albicans
ERR990841	C. albicans
SRR2005833	C. albicans
SRR2005834	C. albicans
ERR990837	C. albicans
SRR3992523	C. albicans
ERR990839	C. albicans
ERR990845	C. albicans
SRR4415802	C. albicans
ERR990844	C. albicans
SRR4415799	C. albicans
ERR990843	C. albicans
SRR4415797	C. albicans
ERR990842	C. albicans
SRR4415798	C. albicans
SRR4415801	C. albicans
SRR4415804	C. albicans
SRR927468	C. albicans
SRR927470	C. albicans
ERR990846	C. albicans
SRR4415803	C. albicans
SRR927465	C. albicans
SRR927466	C. albicans
SRR927469	C. albicans
SRR927467	C. albicans
SRR5456204	C. albicans
SRR5456202	C. albicans
SRR5456203	C. albicans
SRR5456197	C. albicans
SRR5444779	C. albicans
SRR2817430	C. glabrata
SRR2817431	C. glabrata
SRR2817432	C. glabrata
SRR2817433	C. glabrata
SRR2817434	C. glabrata
SRR2817435	C. glabrata
SRR2817436	C. glabrata
SRR2817437	C. glabrata
SRR2817438	C. glabrata
SRR2817439	C. glabrata
SRR2817440	C. glabrata
SRR2817441	C. glabrata
SRR3114170	C. glabrata
SRR3114172	C. glabrata
SRR3114173	C. glabrata
SRR3114174	C. glabrata
SRR1135418	C. glabrata
SRR1582640	C. glabrata
SRR1582641	C. glabrata
SRR1582642	C. glabrata
SRR1582643	C. glabrata
SRR1582644	C. glabrata
SRR1582645	C. glabrata
SRR1582646	C. glabrata
SRR1582647	C. glabrata
SRR1582648	C. glabrata
SRR1582649	C. glabrata
SRR1582650	C. glabrata
SRR1582651	C. glabrata
SRR1582652	C. glabrata
SRR1582653	C. glabrata
SRR1582654	C. glabrata
SRR1582655	C. glabrata
SRR1825711	C. glabrata
SRR1910441	C. glabrata
SRR1910442	C. glabrata
SRR1910443	C. glabrata
SRR1910444	C. glabrata
SRR1910445	C. glabrata
SRR1162690	C. tropicalis
SRR1162693	C. tropicalis
SRR1162703	C. tropicalis
SRR1162712	C. tropicalis
SRR1162714	C. tropicalis
SRR1162729	C. tropicalis
SRR1162735	C. tropicalis
SRR1162742	C. tropicalis
SRR1162757	C. tropicalis
SRR1162761	C. tropicalis
SRR1162767	C. tropicalis
SRR1166706	C. tropicalis
SRR1169266	C. tropicalis
SRR1169278	C. tropicalis
SRR1169297	C. tropicalis
SRR1169316	C. tropicalis
SRR1169392	C. tropicalis
SRR1169397	C. tropicalis
SRR2486310	C. tropicalis
SRR2486311	C. tropicalis
SRR3535382	C. tropicalis
SRR3535383	C. tropicalis
SRR3535384	C. tropicalis
SRR4116556	C. tropicalis
SRR4158212	C. tropicalis
SRR4158216	C. tropicalis
SRR4158217	C. tropicalis
SRR4158219	C. tropicalis
SRR4158220	C. tropicalis
SRR4158221	C. tropicalis
SRR5242020	C. tropicalis
SRR5242109	C. tropicalis
SRR5242112	C. tropicalis
SRR5242148	C. tropicalis
SRR5242273	C. tropicalis
SRR5242274	C. tropicalis
