# Supplementary material for: Multiplexed target enrichment of coding and non-coding transcriptomes enables studying Candida spp. infections from human derived samples
Source: Front Cell Infect Microbiol. 2023 Jan 24;13:1093178. doi: 10.3389/fcimb.2023.1093178 (PMC9902369; doi:10.3389/fcimb.2023.1093178)
Supplement: Supplementary file 10 [file Table_2.xlsx]

## Sheet: Sheet1
Table S2: The list of genes which expression is systematically biased due to probe-enrcihment. Genes starting with "TCONS" are lncRNAs predicted in this study
Gene name
C1_01370C_A
C1_01720C_A
C1_02770W_A
C1_06470W_A
C1_08500C_A
C1_08970W_A
C1_10590W_A
C1_11040W_A
C1_11360W_A
C1_11780W_A
C1_12390C_A
C1_12850W_A
C1_13530W_A
C2_03960W_A
C2_08040C_A
C2_09550C_A
C3_00090W_A
C3_02530W_A
C3_06870W_A
C4_01050C_A
C4_02370C_A
C4_02390W_A
C4_04900W_A
C5_00270W_A
C5_03450W_A
C5_03540C_A
C5_03900W_A
C5_04560C_A
C5_04590C_A
C6_01530C_A
C6_01700W_A
C6_04200C_A
C7_00710W_A
C7_00750W_A
CR_00910W_A
CR_01440C_A
CR_02470W_A
CR_03770C_A
CR_06600C_A
CR_07630C_A
CR_08020C_A
CR_08150W_A
CR_08480C_A
CR_09430C_A
CR_10460W_A
TCONS_00000129
TCONS_00000182
TCONS_00000386
TCONS_00000388
TCONS_00000816
TCONS_00000840
TCONS_00001041
TCONS_00001777
TCONS_00001793
TCONS_00002014
TCONS_00002251
TCONS_00002599
TCONS_00002825
TCONS_00003908
